# Supplementary material for: Benchmarking of a Bayesian single cell RNAseq differential gene expression test for dose–response study designs
Source: Nucleic Acids Res. 2022 Jan 21;50(8):e48. doi: 10.1093/nar/gkac019 (PMC9071439; doi:10.1093/nar/gkac019)
Supplement: gkac019_Supplemental_Files [file gkac019_supplemental_files.zip]

Archive with 3 entries (3 files):
- scBT-Benchmarking-SupplementalFigs_121321.pdf
- scBT_NatMethods_SupplementalMethods.pdf
- SupplementalTables-NAR.xlsx
