# Supplementary material for: Benchmarking of a Bayesian single cell RNAseq differential gene expression test for dose–response study designs
Source: Nucleic Acids Res. 2022 Jan 21;50(8):e48. doi: 10.1093/nar/gkac019 (PMC9071439; doi:10.1093/nar/gkac019)
Supplement: gkac019_Supplemental_Files [file gkac019_supplemental_files.zip › SupplementalTables-NAR.xlsx]

## Sheet: Table S1
Table S1. R Session info for the simulation and analysis of dose-response scRNAseq data.
Platform:
	x86_64-pc-linux-gnu (64-bit)
Running under:
	CentOS Linus 7 (Core)
Matrix products:
	default
BLAS/LAPACK:
	/opt/software/OpenBLAS/0.3.9-GCC-9.3.0/lib/libopenblas_sandybridgep-r0.3.9.so
locale:
	LC_CTYPE=en_US.UTF-8
	LC_TIME=en_US.UTF-8
	LC_MONETARY=en_US.UTF-8
	LC_PAPER=en_US.UTF-8
	LC_ADDRESS=C
	LC_MEASUREMENT=en_US.UTF-8
	LC_NUMERIC=C
	LC_COLLATE=en_US.UTF-8
	LC_MESSAGES=en_US.UTF-8
	LC_NAME=C
	LC_TELEPHONE=C
	LC_IDENTIFICATION=C
attached base packages:
	parallel
	methods
	stats4
	base
	stats
	graphics
	grDevices
	utils
	datasets
other attached packages:
	MAST_1.16.0
	SummarizedExperiment_1.20.0
	GenomicRanges_1.42.0
	IRanges_2.24.1
	BiocGenerics_0.36.1
	matrixStats_0.61.0
	DescTools_0.99.43
	snseq.stats_0.0.0.9000
	BiocStyle_2.18.1
	SingleCellExperiment_1.12.0
	Biobase_2.50.0
	GenomeInfoDb_1.26.7
	S4Vectors_0.28.1
	MatrixGenerics_1.2.1
	ggplot2_3.3.5
	dplyr_1.0.7
	splattdr_0.0.0.9000
loaded via a namespace (and not attached):
	backports_1.2.1
	lazyeval_0.2.2
	listenv_0.8.0
	htmltools_0.5.2
	checkmate_2.0.0
	ROCR_1.0-11
	spatstat.sparse_2.0-0
	ggrepel_0.9.1
	RCurl_1.98-1.5
	spatstat.data_2.1-0
	glue_1.4.2
	zlibbioc_1.36.0
	DelayedArray_0.16.3
	scales_1.1.1
	miniUI_0.1.1.1
	xtable_1.8-4
	proxy_0.4-26
	RColorBrewer_1.1-2
	Seurat_4.0.5
	sass_0.4.0
	locfit_1.5-9.4
	rlang_0.4.12
	munsell_0.5.0
	ggridges_0.5.3
	fastmap_1.1.0
	knitr_1.36
	RANN_2.6.1
	future_1.23.0
	rstudioapi_0.13
	png_0.1-7
	tibble_3.1.5
	lattice_0.20-44
	pillar_1.6.4
	spatstat.geom_2.3-0
	RcppAnnoy_0.0.19
	bitops_1.0-7
	httpuv_1.6.3
	bookdown_0.24
	splatter_1.14.1
	parallelly_1.28.1
	MASS_7.3-54
	SeuratObject_4.0.2
	expm_0.999-6
	rpart_4.1-15
	rmarkdown_2.11
	rpart_4.1-15
	rmarkdown_2.11
	plyr_1.8.6
	splines_4.0.3
	scattermore_0.7
	fansi_0.5.0
	tensor_1.5
	limma_3.46.0
	profileModel_0.6.1
	xfun_0.27
	jsonlite_1.7.2
	survival_3.2-12
	polyclip_1.10-0
	XVector_0.30.0
	future.apply_1.8.1
	mvtnorm_1.1-2
	Rcpp_1.0.7
	reticulate_1.22
	htmlwidgets_1.5.4
	brglm_0.7.2
	ica_1.0-2
	uwot_0.1.10
	utf8_1.2.2
	reshape2_1.4.4
	tools_4.0.3
	evaluate_0.14
	yaml_2.2.1
	fitdistrplus_1.1-6
	rootSolve_1.8.2.2
	nlme_3.1-152
	compiler_4.0.3
	e1071_1.7-8
	bslib_0.3.1
	Matrix_1.3-4
	lifecycle_1.0.1
	lmtest_0.9-38
	data.table_1.14.2
	irlba_2.3.3
	patchwork_1.1.1
	promises_1.2.0.1
	gridExtra_2.3
	codetools_0.2-18
	assertthat_0.2.1
	sctransform_0.3.2
	mgcv_1.8-36
	class_7.3-19
	Rtsne_0.15
	class_7.3-19
	Rtsne_0.15
	igraph_1.2.8
	BiocParallel_1.24.1
	digest_0.6.28
	magrittr_2.0.1
	cluster_2.1.2
	globals_0.14.0
	colorspace_2.0-2
	crayon_1.4.1
	Exact_3.0
	zoo_1.8-9
	gtable_0.3.0
	leiden_0.3.9
	abind_1.4-5
	DBI_1.1.1
	viridisLite_0.4.0
	spatstat.core_2.3-1
	httr_1.4.2
	ellipsis_0.3.2
	pkgconfig_2.0.3
	deldir_1.0-6
	tidyselect_1.1.1
	later_1.3.0
	generics_0.1.0
	stringr_1.4.0
	goftest_1.2-2
	purrr_0.3.4
	pbapply_1.4-3
	mime_0.11
	plotly_4.10.0
	spatstat.utils_2.2-0
	stringi_1.7.3
	vctrs_0.3.8
	BiocManager_1.30.16
	jquerylib_0.1.4
	cowplot_1.1.1
	lmom_2.8
	R6_2.5.1
	KernSmooth_2.23-20
	gld_2.6.2
	boot_1.3-28
	withr_2.4.2
	GenomeInfoDbData_1.2.4
	grid_4.0.3
	tidyr_1.1.4
	shiny_1.7.1
	tidyr_1.1.4
	shiny_1.7.1

## Sheet: Table S2
Table S2. Parameters for dose-response scRNAseq data simulation
TestName	Seed	Location	Scale	CellN	deProb	deDown	Dropout	Replicate	TestName
Test1Rep1	1235	0.8	0.4	500	0.1	0.5	1	1	1
Test1Rep2	5710	0.8	0.4	500	0.1	0.5	1	2	1
Test1Rep3	3530	0.8	0.4	500	0.1	0.5	1	3	1
Test1Rep4	4473	0.8	0.4	500	0.1	0.5	1	4	1
Test1Rep5	7223	0.8	0.4	500	0.1	0.5	1	5	1
Test1Rep6	4053	0.8	0.4	500	0.1	0.5	1	6	1
Test1Rep7	4809	0.8	0.4	500	0.1	0.5	1	7	1
Test1Rep8	4647	0.8	0.4	500	0.1	0.5	1	8	1
Test1Rep9	8446	0.8	0.4	500	0.1	0.5	1	9	1
Test1Rep10	8304	0.8	0.4	500	0.1	0.5	1	10	1
Test2Rep1	587	0.8	0.4	25	0.1	0.5	1	1	2
Test2Rep2	7342	0.8	0.4	25	0.1	0.5	1	2	2
Test2Rep3	1047	0.8	0.4	25	0.1	0.5	1	3	2
Test2Rep4	8994	0.8	0.4	25	0.1	0.5	1	4	2
Test2Rep5	3010	0.8	0.4	25	0.1	0.5	1	5	2
Test2Rep6	8787	0.8	0.4	25	0.1	0.5	1	6	2
Test2Rep7	199	0.8	0.4	25	0.1	0.5	1	7	2
Test2Rep8	7004	0.8	0.4	25	0.1	0.5	1	8	2
Test2Rep9	184	0.8	0.4	25	0.1	0.5	1	9	2
Test2Rep10	5363	0.8	0.4	25	0.1	0.5	1	10	2
Test3Rep1	9364	0.8	0.4	50	0.1	0.5	1	1	3
Test3Rep2	4697	0.8	0.4	50	0.1	0.5	1	2	3
Test3Rep3	9118	0.8	0.4	50	0.1	0.5	1	3	3
Test3Rep4	3551	0.8	0.4	50	0.1	0.5	1	4	3
Test3Rep5	6442	0.8	0.4	50	0.1	0.5	1	5	3
Test3Rep6	2980	0.8	0.4	50	0.1	0.5	1	6	3
Test3Rep7	8177	0.8	0.4	50	0.1	0.5	1	7	3
Test3Rep8	1046	0.8	0.4	50	0.1	0.5	1	8	3
Test3Rep9	697	0.8	0.4	50	0.1	0.5	1	9	3
Test3Rep10	7446	0.8	0.4	50	0.1	0.5	1	10	3
Test4Rep1	1500	0.8	0.4	100	0.1	0.5	1	1	4
Test4Rep2	2851	0.8	0.4	100	0.1	0.5	1	2	4
Test4Rep3	226	0.8	0.4	100	0.1	0.5	1	3	4
Test4Rep4	5460	0.8	0.4	100	0.1	0.5	1	4	4
Test4Rep5	7659	0.8	0.4	100	0.1	0.5	1	5	4
Test4Rep6	8484	0.8	0.4	100	0.1	0.5	1	6	4
Test4Rep7	2578	0.8	0.4	100	0.1	0.5	1	7	4
Test4Rep8	3809	0.8	0.4	100	0.1	0.5	1	8	4
Test4Rep9	7851	0.8	0.4	100	0.1	0.5	1	9	4
Test4Rep10	6474	0.8	0.4	100	0.1	0.5	1	10	4
Test5Rep1	6525	0.8	0.4	200	0.1	0.5	1	1	5
Test5Rep2	4106	0.8	0.4	200	0.1	0.5	1	2	5
Test5Rep3	7766	0.8	0.4	200	0.1	0.5	1	3	5
Test5Rep4	376	0.8	0.4	200	0.1	0.5	1	4	5
Test5Rep5	8991	0.8	0.4	200	0.1	0.5	1	5	5
Test5Rep6	2638	0.8	0.4	200	0.1	0.5	1	6	5
Test5Rep7	4805	0.8	0.4	200	0.1	0.5	1	7	5
Test5Rep8	6707	0.8	0.4	200	0.1	0.5	1	8	5
Test5Rep9	804	0.8	0.4	200	0.1	0.5	1	9	5
Test5Rep10	8986	0.8	0.4	200	0.1	0.5	1	10	5
Test6Rep1	1758	0.8	0.4	500	0.1	0.5	1	1	6
Test6Rep2	9025	0.8	0.4	500	0.1	0.5	1	2	6
Test6Rep3	3146	0.8	0.4	500	0.1	0.5	1	3	6
Test6Rep4	6629	0.8	0.4	500	0.1	0.5	1	4	6
Test6Rep5	6144	0.8	0.4	500	0.1	0.5	1	5	6
Test6Rep6	4092	0.8	0.4	500	0.1	0.5	1	6	6
Test6Rep7	844	0.8	0.4	500	0.1	0.5	1	7	6
Test6Rep8	7895	0.8	0.4	500	0.1	0.5	1	8	6
Test6Rep9	8212	0.8	0.4	500	0.1	0.5	1	9	6
Test6Rep10	4160	0.8	0.4	500	0.1	0.5	1	10	6
Test7Rep1	9823	0.8	0.4	1000	0.1	0.5	1	1	7
Test7Rep2	675	0.8	0.4	1000	0.1	0.5	1	2	7
Test7Rep3	9743	0.8	0.4	1000	0.1	0.5	1	3	7
Test7Rep4	7712	0.8	0.4	1000	0.1	0.5	1	4	7
Test7Rep5	5131	0.8	0.4	1000	0.1	0.5	1	5	7
Test7Rep6	5160	0.8	0.4	1000	0.1	0.5	1	6	7
Test7Rep7	9079	0.8	0.4	1000	0.1	0.5	1	7	7
Test7Rep8	1881	0.8	0.4	1000	0.1	0.5	1	8	7
Test7Rep9	6691	0.8	0.4	1000	0.1	0.5	1	9	7
Test7Rep10	6301	0.8	0.4	1000	0.1	0.5	1	10	7
Test8Rep1	6664	0.8	0.4	2000	0.1	0.5	1	1	8
Test8Rep2	7819	0.8	0.4	2000	0.1	0.5	1	2	8
Test8Rep3	8406	0.8	0.4	2000	0.1	0.5	1	3	8
Test8Rep4	58	0.8	0.4	2000	0.1	0.5	1	4	8
Test8Rep5	5821	0.8	0.4	2000	0.1	0.5	1	5	8
Test8Rep6	437	0.8	0.4	2000	0.1	0.5	1	6	8
Test8Rep7	7597	0.8	0.4	2000	0.1	0.5	1	7	8
Test8Rep8	1987	0.8	0.4	2000	0.1	0.5	1	8	8
Test8Rep9	4733	0.8	0.4	2000	0.1	0.5	1	9	8
Test8Rep10	811	0.8	0.4	2000	0.1	0.5	1	10	8
Test9Rep1	1303	0.8	0.4	500	0	0.5	1	1	9
Test9Rep2	529	0.8	0.4	500	0	0.5	1	2	9
Test9Rep3	7124	0.8	0.4	500	0	0.5	1	3	9
Test9Rep4	1486	0.8	0.4	500	0	0.5	1	4	9
Test9Rep5	9319	0.8	0.4	500	0	0.5	1	5	9
Test9Rep6	4934	0.8	0.4	500	0	0.5	1	6	9
Test9Rep7	4843	0.8	0.4	500	0	0.5	1	7	9
Test9Rep8	65	0.8	0.4	500	0	0.5	1	8	9
Test9Rep9	7498	0.8	0.4	500	0	0.5	1	9	9
Test9Rep10	2181	0.8	0.4	500	0	0.5	1	10	9
Test10Rep1	8161	0.8	0.4	500	0.05	0.5	1	1	10
Test10Rep2	1712	0.8	0.4	500	0.05	0.5	1	2	10
Test10Rep3	3863	0.8	0.4	500	0.05	0.5	1	3	10
Test10Rep4	501	0.8	0.4	500	0.05	0.5	1	4	10
Test10Rep5	5617	0.8	0.4	500	0.05	0.5	1	5	10
Test10Rep6	1660	0.8	0.4	500	0.05	0.5	1	6	10
Test10Rep7	6079	0.8	0.4	500	0.05	0.5	1	7	10
Test10Rep8	966	0.8	0.4	500	0.05	0.5	1	8	10
Test10Rep9	4159	0.8	0.4	500	0.05	0.5	1	9	10
Test10Rep10	3770	0.8	0.4	500	0.05	0.5	1	10	10
Test11Rep1	6867	0.8	0.4	500	0.15	0.5	1	1	11
Test11Rep2	1575	0.8	0.4	500	0.15	0.5	1	2	11
Test11Rep3	3124	0.8	0.4	500	0.15	0.5	1	3	11
Test11Rep4	3286	0.8	0.4	500	0.15	0.5	1	4	11
Test11Rep5	5544	0.8	0.4	500	0.15	0.5	1	5	11
Test11Rep6	7597	0.8	0.4	500	0.15	0.5	1	6	11
Test11Rep7	9033	0.8	0.4	500	0.15	0.5	1	7	11
Test11Rep8	6924	0.8	0.4	500	0.15	0.5	1	8	11
Test11Rep9	4064	0.8	0.4	500	0.15	0.5	1	9	11
Test11Rep10	7689	0.8	0.4	500	0.15	0.5	1	10	11
Test12Rep1	437	0.8	0.4	500	0.2	0.5	1	1	12
Test12Rep2	7936	0.8	0.4	500	0.2	0.5	1	2	12
Test12Rep3	7642	0.8	0.4	500	0.2	0.5	1	3	12
Test12Rep4	3105	0.8	0.4	500	0.2	0.5	1	4	12
Test12Rep5	7470	0.8	0.4	500	0.2	0.5	1	5	12
Test12Rep6	9165	0.8	0.4	500	0.2	0.5	1	6	12
Test12Rep7	5861	0.8	0.4	500	0.2	0.5	1	7	12
Test12Rep8	2713	0.8	0.4	500	0.2	0.5	1	8	12
Test12Rep9	4077	0.8	0.4	500	0.2	0.5	1	9	12
Test12Rep10	6227	0.8	0.4	500	0.2	0.5	1	10	12
Test13Rep1	4260	0.8	0.4	500	0.25	0.5	1	1	13
Test13Rep2	5877	0.8	0.4	500	0.25	0.5	1	2	13
Test13Rep3	6554	0.8	0.4	500	0.25	0.5	1	3	13
Test13Rep4	3192	0.8	0.4	500	0.25	0.5	1	4	13
Test13Rep5	5619	0.8	0.4	500	0.25	0.5	1	5	13
Test13Rep6	6246	0.8	0.4	500	0.25	0.5	1	6	13
Test13Rep7	1907	0.8	0.4	500	0.25	0.5	1	7	13
Test13Rep8	6570	0.8	0.4	500	0.25	0.5	1	8	13
Test13Rep9	8487	0.8	0.4	500	0.25	0.5	1	9	13
Test13Rep10	3290	0.8	0.4	500	0.25	0.5	1	10	13
Test14Rep1	7871	0.8	0.4	500	0.5	0.5	1	1	14
Test14Rep2	9043	0.8	0.4	500	0.5	0.5	1	2	14
Test14Rep3	6607	0.8	0.4	500	0.5	0.5	1	3	14
Test14Rep4	5099	0.8	0.4	500	0.5	0.5	1	4	14
Test14Rep5	4708	0.8	0.4	500	0.5	0.5	1	5	14
Test14Rep6	1957	0.8	0.4	500	0.5	0.5	1	6	14
Test14Rep7	3228	0.8	0.4	500	0.5	0.5	1	7	14
Test14Rep8	5141	0.8	0.4	500	0.5	0.5	1	8	14
Test14Rep9	4727	0.8	0.4	500	0.5	0.5	1	9	14
Test14Rep10	658	0.8	0.4	500	0.5	0.5	1	10	14
Test15Rep1	2381	0.8	0.4	500	0.1	0	1	1	15
Test15Rep2	8268	0.8	0.4	500	0.1	0	1	2	15
Test15Rep3	1676	0.8	0.4	500	0.1	0	1	3	15
Test15Rep4	4854	0.8	0.4	500	0.1	0	1	4	15
Test15Rep5	7563	0.8	0.4	500	0.1	0	1	5	15
Test15Rep6	2802	0.8	0.4	500	0.1	0	1	6	15
Test15Rep7	8281	0.8	0.4	500	0.1	0	1	7	15
Test15Rep8	8154	0.8	0.4	500	0.1	0	1	8	15
Test15Rep9	7090	0.8	0.4	500	0.1	0	1	9	15
Test15Rep10	8826	0.8	0.4	500	0.1	0	1	10	15
Test16Rep1	9748	0.8	0.4	500	0.1	0.05	1	1	16
Test16Rep2	2385	0.8	0.4	500	0.1	0.05	1	2	16
Test16Rep3	3466	0.8	0.4	500	0.1	0.05	1	3	16
Test16Rep4	3655	0.8	0.4	500	0.1	0.05	1	4	16
Test16Rep5	1479	0.8	0.4	500	0.1	0.05	1	5	16
Test16Rep6	2490	0.8	0.4	500	0.1	0.05	1	6	16
Test16Rep7	6246	0.8	0.4	500	0.1	0.05	1	7	16
Test16Rep8	7337	0.8	0.4	500	0.1	0.05	1	8	16
Test16Rep9	3703	0.8	0.4	500	0.1	0.05	1	9	16
Test16Rep10	1467	0.8	0.4	500	0.1	0.05	1	10	16
Test17Rep1	4122	0.8	0.4	500	0.1	0.1	1	1	17
Test17Rep2	5312	0.8	0.4	500	0.1	0.1	1	2	17
Test17Rep3	6004	0.8	0.4	500	0.1	0.1	1	3	17
Test17Rep4	2129	0.8	0.4	500	0.1	0.1	1	4	17
Test17Rep5	723	0.8	0.4	500	0.1	0.1	1	5	17
Test17Rep6	7935	0.8	0.4	500	0.1	0.1	1	6	17
Test17Rep7	1060	0.8	0.4	500	0.1	0.1	1	7	17
Test17Rep8	1057	0.8	0.4	500	0.1	0.1	1	8	17
Test17Rep9	9226	0.8	0.4	500	0.1	0.1	1	9	17
Test17Rep10	1758	0.8	0.4	500	0.1	0.1	1	10	17
Test18Rep1	6699	0.8	0.4	500	0.1	0.25	1	1	18
Test18Rep2	509	0.8	0.4	500	0.1	0.25	1	2	18
Test18Rep3	3112	0.8	0.4	500	0.1	0.25	1	3	18
Test18Rep4	3587	0.8	0.4	500	0.1	0.25	1	4	18
Test18Rep5	8280	0.8	0.4	500	0.1	0.25	1	5	18
Test18Rep6	8351	0.8	0.4	500	0.1	0.25	1	6	18
Test18Rep7	5572	0.8	0.4	500	0.1	0.25	1	7	18
Test18Rep8	4805	0.8	0.4	500	0.1	0.25	1	8	18
Test18Rep9	1591	0.8	0.4	500	0.1	0.25	1	9	18
Test18Rep10	5804	0.8	0.4	500	0.1	0.25	1	10	18
Test19Rep1	242	0.8	0.4	500	0.1	0.75	1	1	19
Test19Rep2	6197	0.8	0.4	500	0.1	0.75	1	2	19
Test19Rep3	4763	0.8	0.4	500	0.1	0.75	1	3	19
Test19Rep4	8719	0.8	0.4	500	0.1	0.75	1	4	19
Test19Rep5	902	0.8	0.4	500	0.1	0.75	1	5	19
Test19Rep6	7061	0.8	0.4	500	0.1	0.75	1	6	19
Test19Rep7	9320	0.8	0.4	500	0.1	0.75	1	7	19
Test19Rep8	4629	0.8	0.4	500	0.1	0.75	1	8	19
Test19Rep9	2955	0.8	0.4	500	0.1	0.75	1	9	19
Test19Rep10	116	0.8	0.4	500	0.1	0.75	1	10	19
Test20Rep1	3382	0.8	0.4	500	0.1	0.9	1	1	20
Test20Rep2	8854	0.8	0.4	500	0.1	0.9	1	2	20
Test20Rep3	5935	0.8	0.4	500	0.1	0.9	1	3	20
Test20Rep4	9825	0.8	0.4	500	0.1	0.9	1	4	20
Test20Rep5	6650	0.8	0.4	500	0.1	0.9	1	5	20
Test20Rep6	428	0.8	0.4	500	0.1	0.9	1	6	20
Test20Rep7	326	0.8	0.4	500	0.1	0.9	1	7	20
Test20Rep8	3314	0.8	0.4	500	0.1	0.9	1	8	20
Test20Rep9	6449	0.8	0.4	500	0.1	0.9	1	9	20
Test20Rep10	9460	0.8	0.4	500	0.1	0.9	1	10	20
Test21Rep1	826	0.8	0.4	500	0.1	0.95	1	1	21
Test21Rep2	1700	0.8	0.4	500	0.1	0.95	1	2	21
Test21Rep3	2216	0.8	0.4	500	0.1	0.95	1	3	21
Test21Rep4	5450	0.8	0.4	500	0.1	0.95	1	4	21
Test21Rep5	2829	0.8	0.4	500	0.1	0.95	1	5	21
Test21Rep6	8617	0.8	0.4	500	0.1	0.95	1	6	21
Test21Rep7	5844	0.8	0.4	500	0.1	0.95	1	7	21
Test21Rep8	7900	0.8	0.4	500	0.1	0.95	1	8	21
Test21Rep9	5659	0.8	0.4	500	0.1	0.95	1	9	21
Test21Rep10	6860	0.8	0.4	500	0.1	0.95	1	10	21
Test22Rep1	27	0.8	0.4	500	0.1	1	1	1	22
Test22Rep2	7434	0.8	0.4	500	0.1	1	1	2	22
Test22Rep3	9174	0.8	0.4	500	0.1	1	1	3	22
Test22Rep4	2555	0.8	0.4	500	0.1	1	1	4	22
Test22Rep5	9917	0.8	0.4	500	0.1	1	1	5	22
Test22Rep6	3978	0.8	0.4	500	0.1	1	1	6	22
Test22Rep7	8788	0.8	0.4	500	0.1	1	1	7	22
Test22Rep8	463	0.8	0.4	500	0.1	1	1	8	22
Test22Rep9	1315	0.8	0.4	500	0.1	1	1	9	22
Test22Rep10	2862	0.8	0.4	500	0.1	1	1	10	22
Test23Rep1	3293	0.8	0	500	0.1	0.5	1	1	23
Test23Rep2	6088	0.8	0	500	0.1	0.5	1	2	23
Test23Rep3	271	0.8	0	500	0.1	0.5	1	3	23
Test23Rep4	356	0.8	0	500	0.1	0.5	1	4	23
Test23Rep5	4213	0.8	0	500	0.1	0.5	1	5	23
Test23Rep6	5049	0.8	0	500	0.1	0.5	1	6	23
Test23Rep7	2547	0.8	0	500	0.1	0.5	1	7	23
Test23Rep8	8571	0.8	0	500	0.1	0.5	1	8	23
Test23Rep9	9871	0.8	0	500	0.1	0.5	1	9	23
Test23Rep10	8478	0.8	0	500	0.1	0.5	1	10	23
Test24Rep1	2516	0.8	0.1	500	0.1	0.5	1	1	24
Test24Rep2	1379	0.8	0.1	500	0.1	0.5	1	2	24
Test24Rep3	5087	0.8	0.1	500	0.1	0.5	1	3	24
Test24Rep4	8287	0.8	0.1	500	0.1	0.5	1	4	24
Test24Rep5	6788	0.8	0.1	500	0.1	0.5	1	5	24
Test24Rep6	8775	0.8	0.1	500	0.1	0.5	1	6	24
Test24Rep7	8729	0.8	0.1	500	0.1	0.5	1	7	24
Test24Rep8	6680	0.8	0.1	500	0.1	0.5	1	8	24
Test24Rep9	7182	0.8	0.1	500	0.1	0.5	1	9	24
Test24Rep10	1586	0.8	0.1	500	0.1	0.5	1	10	24
Test25Rep1	5154	0.8	0.2	500	0.1	0.5	1	1	25
Test25Rep2	1155	0.8	0.2	500	0.1	0.5	1	2	25
Test25Rep3	5176	0.8	0.2	500	0.1	0.5	1	3	25
Test25Rep4	4877	0.8	0.2	500	0.1	0.5	1	4	25
Test25Rep5	446	0.8	0.2	500	0.1	0.5	1	5	25
Test25Rep6	4132	0.8	0.2	500	0.1	0.5	1	6	25
Test25Rep7	1518	0.8	0.2	500	0.1	0.5	1	7	25
Test25Rep8	9843	0.8	0.2	500	0.1	0.5	1	8	25
Test25Rep9	8424	0.8	0.2	500	0.1	0.5	1	9	25
Test25Rep10	4527	0.8	0.2	500	0.1	0.5	1	10	25
Test26Rep1	4087	0.8	0.6	500	0.1	0.5	1	1	26
Test26Rep2	1210	0.8	0.6	500	0.1	0.5	1	2	26
Test26Rep3	5939	0.8	0.6	500	0.1	0.5	1	3	26
Test26Rep4	3505	0.8	0.6	500	0.1	0.5	1	4	26
Test26Rep5	9970	0.8	0.6	500	0.1	0.5	1	5	26
Test26Rep6	6059	0.8	0.6	500	0.1	0.5	1	6	26
Test26Rep7	7329	0.8	0.6	500	0.1	0.5	1	7	26
Test26Rep8	9051	0.8	0.6	500	0.1	0.5	1	8	26
Test26Rep9	1128	0.8	0.6	500	0.1	0.5	1	9	26
Test26Rep10	8868	0.8	0.6	500	0.1	0.5	1	10	26
Test27Rep1	3027	0.8	1	500	0.1	0.5	1	1	27
Test27Rep2	7694	0.8	1	500	0.1	0.5	1	2	27
Test27Rep3	346	0.8	1	500	0.1	0.5	1	3	27
Test27Rep4	9338	0.8	1	500	0.1	0.5	1	4	27
Test27Rep5	1306	0.8	1	500	0.1	0.5	1	5	27
Test27Rep6	5515	0.8	1	500	0.1	0.5	1	6	27
Test27Rep7	7376	0.8	1	500	0.1	0.5	1	7	27
Test27Rep8	4234	0.8	1	500	0.1	0.5	1	8	27
Test27Rep9	5452	0.8	1	500	0.1	0.5	1	9	27
Test27Rep10	184	0.8	1	500	0.1	0.5	1	10	27
Test28Rep1	1078	0.8	1.5	500	0.1	0.5	1	1	28
Test28Rep2	9452	0.8	1.5	500	0.1	0.5	1	2	28
Test28Rep3	3559	0.8	1.5	500	0.1	0.5	1	3	28
Test28Rep4	5941	0.8	1.5	500	0.1	0.5	1	4	28
Test28Rep5	9576	0.8	1.5	500	0.1	0.5	1	5	28
Test28Rep6	4915	0.8	1.5	500	0.1	0.5	1	6	28
Test28Rep7	326	0.8	1.5	500	0.1	0.5	1	7	28
Test28Rep8	1515	0.8	1.5	500	0.1	0.5	1	8	28
Test28Rep9	5189	0.8	1.5	500	0.1	0.5	1	9	28
Test28Rep10	7945	0.8	1.5	500	0.1	0.5	1	10	28
Test29Rep1	6269	0	0.4	500	0.1	0.5	1	1	29
Test29Rep2	6279	0	0.4	500	0.1	0.5	1	2	29
Test29Rep3	6153	0	0.4	500	0.1	0.5	1	3	29
Test29Rep4	9391	0	0.4	500	0.1	0.5	1	4	29
Test29Rep5	2468	0	0.4	500	0.1	0.5	1	5	29
Test29Rep6	2512	0	0.4	500	0.1	0.5	1	6	29
Test29Rep7	9969	0	0.4	500	0.1	0.5	1	7	29
Test29Rep8	7712	0	0.4	500	0.1	0.5	1	8	29
Test29Rep9	1426	0	0.4	500	0.1	0.5	1	9	29
Test29Rep10	2815	0	0.4	500	0.1	0.5	1	10	29
Test30Rep1	4005	0.4	0.4	500	0.1	0.5	1	1	30
Test30Rep2	5974	0.4	0.4	500	0.1	0.5	1	2	30
Test30Rep3	5748	0.4	0.4	500	0.1	0.5	1	3	30
Test30Rep4	5141	0.4	0.4	500	0.1	0.5	1	4	30
Test30Rep5	2722	0.4	0.4	500	0.1	0.5	1	5	30
Test30Rep6	7709	0.4	0.4	500	0.1	0.5	1	6	30
Test30Rep7	540	0.4	0.4	500	0.1	0.5	1	7	30
Test30Rep8	7962	0.4	0.4	500	0.1	0.5	1	8	30
Test30Rep9	1713	0.4	0.4	500	0.1	0.5	1	9	30
Test30Rep10	718	0.4	0.4	500	0.1	0.5	1	10	30
Test31Rep1	4680	1.2	0.4	500	0.1	0.5	1	1	31
Test31Rep2	9063	1.2	0.4	500	0.1	0.5	1	2	31
Test31Rep3	9629	1.2	0.4	500	0.1	0.5	1	3	31
Test31Rep4	5612	1.2	0.4	500	0.1	0.5	1	4	31
Test31Rep5	6317	1.2	0.4	500	0.1	0.5	1	5	31
Test31Rep6	3306	1.2	0.4	500	0.1	0.5	1	6	31
Test31Rep7	9569	1.2	0.4	500	0.1	0.5	1	7	31
Test31Rep8	6685	1.2	0.4	500	0.1	0.5	1	8	31
Test31Rep9	5105	1.2	0.4	500	0.1	0.5	1	9	31
Test31Rep10	1844	1.2	0.4	500	0.1	0.5	1	10	31
Test32Rep1	1170	1.6	0.4	500	0.1	0.5	1	1	32
Test32Rep2	1292	1.6	0.4	500	0.1	0.5	1	2	32
Test32Rep3	9847	1.6	0.4	500	0.1	0.5	1	3	32
Test32Rep4	1894	1.6	0.4	500	0.1	0.5	1	4	32
Test32Rep5	5493	1.6	0.4	500	0.1	0.5	1	5	32
Test32Rep6	875	1.6	0.4	500	0.1	0.5	1	6	32
Test32Rep7	6440	1.6	0.4	500	0.1	0.5	1	7	32
Test32Rep8	2865	1.6	0.4	500	0.1	0.5	1	8	32
Test32Rep9	7374	1.6	0.4	500	0.1	0.5	1	9	32
Test32Rep10	8154	1.6	0.4	500	0.1	0.5	1	10	32
Test33Rep1	9513	0.8	0.4	500	0	0.5	1	1	33
Test33Rep2	4847	0.8	0.4	500	0	0.5	1	2	33
Test33Rep3	5083	0.8	0.4	500	0	0.5	1	3	33
Test33Rep4	6205	0.8	0.4	500	0	0.5	1	4	33
Test33Rep5	3142	0.8	0.4	500	0	0.5	1	5	33
Test33Rep6	8466	0.8	0.4	500	0	0.5	1	6	33
Test33Rep7	688	0.8	0.4	500	0	0.5	1	7	33
Test33Rep8	603	0.8	0.4	500	0	0.5	1	8	33
Test33Rep9	239	0.8	0.4	500	0	0.5	1	9	33
Test33Rep10	4134	0.8	0.4	500	0	0.5	1	10	33
Test34Rep1	4524	0.8	0.4	500	1	0.5	1	1	34
Test34Rep2	3835	0.8	0.4	500	1	0.5	1	2	34
Test34Rep3	9714	0.8	0.4	500	1	0.5	1	3	34
Test34Rep4	2748	0.8	0.4	500	1	0.5	1	4	34
Test34Rep5	162	0.8	0.4	500	1	0.5	1	5	34
Test34Rep6	5332	0.8	0.4	500	1	0.5	1	6	34
Test34Rep7	565	0.8	0.4	500	1	0.5	1	7	34
Test34Rep8	7171	0.8	0.4	500	1	0.5	1	8	34
Test34Rep9	2368	0.8	0.4	500	1	0.5	1	9	34
Test34Rep10	8817	0.8	0.4	500	1	0.5	1	10	34
Test35Rep1	7518	0.8	0.4	50; 100; 200; 300; 400; 600; 800; 1200; 1600	0.1	0.5	1	1	35
Test35Rep2	1944	0.8	0.4	50; 100; 200; 300; 400; 600; 800; 1200; 1600	0.1	0.5	1	2	35
Test35Rep3	666	0.8	0.4	50; 100; 200; 300; 400; 600; 800; 1200; 1600	0.1	0.5	1	3	35
Test35Rep4	4546	0.8	0.4	50; 100; 200; 300; 400; 600; 800; 1200; 1600	0.1	0.5	1	4	35
Test35Rep5	2738	0.8	0.4	50; 100; 200; 300; 400; 600; 800; 1200; 1600	0.1	0.5	1	5	35
Test35Rep6	5340	0.8	0.4	50; 100; 200; 300; 400; 600; 800; 1200; 1600	0.1	0.5	1	6	35
Test35Rep7	816	0.8	0.4	50; 100; 200; 300; 400; 600; 800; 1200; 1600	0.1	0.5	1	7	35
Test35Rep8	2413	0.8	0.4	50; 100; 200; 300; 400; 600; 800; 1200; 1600	0.1	0.5	1	8	35
Test35Rep9	3841	0.8	0.4	50; 100; 200; 300; 400; 600; 800; 1200; 1600	0.1	0.5	1	9	35
Test35Rep10	9286	0.8	0.4	50; 100; 200; 300; 400; 600; 800; 1200; 1600	0.1	0.5	1	10	35
Test36Rep1	441	0.8	0.4	1600; 1200; 800; 600; 400; 300; 200; 100; 50	0.1	0.5	1	1	36
Test36Rep2	3314	0.8	0.4	1600; 1200; 800; 600; 400; 300; 200; 100; 50	0.1	0.5	1	2	36
Test36Rep3	7873	0.8	0.4	1600; 1200; 800; 600; 400; 300; 200; 100; 50	0.1	0.5	1	3	36
Test36Rep4	9738	0.8	0.4	1600; 1200; 800; 600; 400; 300; 200; 100; 50	0.1	0.5	1	4	36
Test36Rep5	5229	0.8	0.4	1600; 1200; 800; 600; 400; 300; 200; 100; 50	0.1	0.5	1	5	36
Test36Rep6	951	0.8	0.4	1600; 1200; 800; 600; 400; 300; 200; 100; 50	0.1	0.5	1	6	36
Test36Rep7	1743	0.8	0.4	1600; 1200; 800; 600; 400; 300; 200; 100; 50	0.1	0.5	1	7	36
Test36Rep8	6397	0.8	0.4	1600; 1200; 800; 600; 400; 300; 200; 100; 50	0.1	0.5	1	8	36
Test36Rep9	1124	0.8	0.4	1600; 1200; 800; 600; 400; 300; 200; 100; 50	0.1	0.5	1	9	36
Test36Rep10	5738	0.8	0.4	1600; 1200; 800; 600; 400; 300; 200; 100; 50	0.1	0.5	1	10	36
Test37Rep1	9296	0.8	0.4	849; 621; 951; 1051; 1136; 767; 553; 1111; 391	0.1	0.5	1	1	37
Test37Rep2	3172	0.8	0.4	849; 621; 951; 1051; 1136; 767; 553; 1111; 391	0.1	0.5	1	2	37
Test37Rep3	5911	0.8	0.4	849; 621; 951; 1051; 1136; 767; 553; 1111; 391	0.1	0.5	1	3	37
Test37Rep4	598	0.8	0.4	849; 621; 951; 1051; 1136; 767; 553; 1111; 391	0.1	0.5	1	4	37
Test37Rep5	3441	0.8	0.4	849; 621; 951; 1051; 1136; 767; 553; 1111; 391	0.1	0.5	1	5	37
Test37Rep6	7021	0.8	0.4	849; 621; 951; 1051; 1136; 767; 553; 1111; 391	0.1	0.5	1	6	37
Test37Rep7	9657	0.8	0.4	849; 621; 951; 1051; 1136; 767; 553; 1111; 391	0.1	0.5	1	7	37
Test37Rep8	5401	0.8	0.4	849; 621; 951; 1051; 1136; 767; 553; 1111; 391	0.1	0.5	1	8	37
Test37Rep9	9744	0.8	0.4	849; 621; 951; 1051; 1136; 767; 553; 1111; 391	0.1	0.5	1	9	37
Test37Rep10	8071	0.8	0.4	849; 621; 951; 1051; 1136; 767; 553; 1111; 391	0.1	0.5	1	10	37
Test38Rep1	5292	0.8	0.4	208; 130; 221; 306; 296; 435; 323; 861; 1565	0.1	0.5	1	1	38
Test38Rep2	4162	0.8	0.4	208; 130; 221; 306; 296; 435; 323; 861; 1565	0.1	0.5	1	2	38
Test38Rep3	6382	0.8	0.4	208; 130; 221; 306; 296; 435; 323; 861; 1565	0.1	0.5	1	3	38
Test38Rep4	8425	0.8	0.4	208; 130; 221; 306; 296; 435; 323; 861; 1565	0.1	0.5	1	4	38
Test38Rep5	6535	0.8	0.4	208; 130; 221; 306; 296; 435; 323; 861; 1565	0.1	0.5	1	5	38
Test38Rep6	5349	0.8	0.4	208; 130; 221; 306; 296; 435; 323; 861; 1565	0.1	0.5	1	6	38
Test38Rep7	5860	0.8	0.4	208; 130; 221; 306; 296; 435; 323; 861; 1565	0.1	0.5	1	7	38
Test38Rep8	110	0.8	0.4	208; 130; 221; 306; 296; 435; 323; 861; 1565	0.1	0.5	1	8	38
Test38Rep9	8112	0.8	0.4	208; 130; 221; 306; 296; 435; 323; 861; 1565	0.1	0.5	1	9	38
Test38Rep10	942	0.8	0.4	208; 130; 221; 306; 296; 435; 323; 861; 1565	0.1	0.5	1	10	38
Test39Rep1	3233	0.8	0.4	7512; 4971; 6286; 9094; 8953; 6600; 5880; 6914; 1074	0.1	0.5	1	1	39
Test39Rep2	3204	0.8	0.4	7512; 4971; 6286; 9094; 8953; 6600; 5880; 6914; 1074	0.1	0.5	1	2	39
Test39Rep3	9496	0.8	0.4	7512; 4971; 6286; 9094; 8953; 6600; 5880; 6914; 1074	0.1	0.5	1	3	39
Test39Rep4	9977	0.8	0.4	7512; 4971; 6286; 9094; 8953; 6600; 5880; 6914; 1074	0.1	0.5	1	4	39
Test39Rep5	7416	0.8	0.4	7512; 4971; 6286; 9094; 8953; 6600; 5880; 6914; 1074	0.1	0.5	1	5	39
Test39Rep6	3488	0.8	0.4	7512; 4971; 6286; 9094; 8953; 6600; 5880; 6914; 1074	0.1	0.5	1	6	39
Test39Rep7	1744	0.8	0.4	7512; 4971; 6286; 9094; 8953; 6600; 5880; 6914; 1074	0.1	0.5	1	7	39
Test39Rep8	4105	0.8	0.4	7512; 4971; 6286; 9094; 8953; 6600; 5880; 6914; 1074	0.1	0.5	1	8	39
Test39Rep9	6594	0.8	0.4	7512; 4971; 6286; 9094; 8953; 6600; 5880; 6914; 1074	0.1	0.5	1	9	39
Test39Rep10	8854	0.8	0.4	7512; 4971; 6286; 9094; 8953; 6600; 5880; 6914; 1074	0.1	0.5	1	10	39
Test40Rep1	5102	0.8	0.4	500	0.1	0.5	1.5	1	40
Test40Rep2	8847	0.8	0.4	500	0.1	0.5	1.5	2	40
Test40Rep3	947	0.8	0.4	500	0.1	0.5	1.5	3	40
Test40Rep4	2856	0.8	0.4	500	0.1	0.5	1.5	4	40
Test40Rep5	6069	0.8	0.4	500	0.1	0.5	1.5	5	40
Test40Rep6	7098	0.8	0.4	500	0.1	0.5	1.5	6	40
Test40Rep7	7676	0.8	0.4	500	0.1	0.5	1.5	7	40
Test40Rep8	4532	0.8	0.4	500	0.1	0.5	1.5	8	40
Test40Rep9	6986	0.8	0.4	500	0.1	0.5	1.5	9	40
Test40Rep10	7908	0.8	0.4	500	0.1	0.5	1.5	10	40
Test41Rep1	1193	0.8	0.4	500	0.1	0.5	3	1	41
Test41Rep2	6357	0.8	0.4	500	0.1	0.5	3	2	41
Test41Rep3	8843	0.8	0.4	500	0.1	0.5	3	3	41
Test41Rep4	7816	0.8	0.4	500	0.1	0.5	3	4	41
Test41Rep5	8233	0.8	0.4	500	0.1	0.5	3	5	41
Test41Rep6	1604	0.8	0.4	500	0.1	0.5	3	6	41
Test41Rep7	9498	0.8	0.4	500	0.1	0.5	3	7	41
Test41Rep8	4800	0.8	0.4	500	0.1	0.5	3	8	41
Test41Rep9	1037	0.8	0.4	500	0.1	0.5	3	9	41
Test41Rep10	9721	0.8	0.4	500	0.1	0.5	3	10	41
Test42Rep1	6103	0.8	0.4	500	0.1	0.5	6	1	42
Test42Rep2	6821	0.8	0.4	500	0.1	0.5	6	2	42
Test42Rep3	8290	0.8	0.4	500	0.1	0.5	6	3	42
Test42Rep4	3768	0.8	0.4	500	0.1	0.5	6	4	42
Test42Rep5	4227	0.8	0.4	500	0.1	0.5	6	5	42
Test42Rep6	9570	0.8	0.4	500	0.1	0.5	6	6	42
Test42Rep7	9085	0.8	0.4	500	0.1	0.5	6	7	42
Test42Rep8	5430	0.8	0.4	500	0.1	0.5	6	8	42
Test42Rep9	8272	0.8	0.4	500	0.1	0.5	6	9	42
Test42Rep10	3772	0.8	0.4	500	0.1	0.5	6	10	42
Test43Rep1	6663	0.8	0.4	500	0.1	0.5	10	1	43
Test43Rep2	4860	0.8	0.4	500	0.1	0.5	10	2	43
Test43Rep3	4858	0.8	0.4	500	0.1	0.5	10	3	43
Test43Rep4	9968	0.8	0.4	500	0.1	0.5	10	4	43
Test43Rep5	1066	0.8	0.4	500	0.1	0.5	10	5	43
Test43Rep6	6980	0.8	0.4	500	0.1	0.5	10	6	43
Test43Rep7	6852	0.8	0.4	500	0.1	0.5	10	7	43
Test43Rep8	2678	0.8	0.4	500	0.1	0.5	10	8	43
Test43Rep9	5004	0.8	0.4	500	0.1	0.5	10	9	43
Test43Rep10	834	0.8	0.4	500	0.1	0.5	10	10	43
Test44Rep1	5525	0.8	0.4	500	0.1	0.5	20	1	44
Test44Rep2	7382	0.8	0.4	500	0.1	0.5	20	2	44
Test44Rep3	3997	0.8	0.4	500	0.1	0.5	20	3	44
Test44Rep4	5230	0.8	0.4	500	0.1	0.5	20	4	44
Test44Rep5	6876	0.8	0.4	500	0.1	0.5	20	5	44
Test44Rep6	8880	0.8	0.4	500	0.1	0.5	20	6	44
Test44Rep7	3680	0.8	0.4	500	0.1	0.5	20	7	44
Test44Rep8	7108	0.8	0.4	500	0.1	0.5	20	8	44
Test44Rep9	3532	0.8	0.4	500	0.1	0.5	20	9	44
Test44Rep10	8735	0.8	0.4	500	0.1	0.5	20	10	44

## Sheet: Table S3
Table S3. Parameters for modeling of dropout rate calculated using the equation Percent zeroes=a* e^(b*mean log⁡expression )+t.
Dropout rate	a	b	t
1	1.070 0.008	-0.683 0.009	-0.0714 0.008
1.5	1.040 ± 0.004	-0.86 ± 0.01	-0.044 ± 0.004
3	0.997 ± 0.004	-1.29 ± 0.01	-0.003 ± 0.004
6	0.970 ± 0.002	-2.00 ± 0.02	0.018 ± 0.002
10	0.960 ± 0.002	-2.80 ± 0.02	0.023 ± 0.002
20	0.952 ± 0.002	-4.60 ± 0.07	0.023 ± 0.002

## Sheet: Table S4
Table S4. Median ranking of differential gene expression test methods across simulation conditions.
TestID	Filtering	Test_Method	FPR_median_rank	FNR_median_rank	MCC_median_rank	AUC_median	AUPR_median
1	Filtered	ANOVA	5	5.5	5.5	6	4
1	Filtered	scBT	1	9	1	2	1
1	Filtered	KW	4	4	4	3	5
1	Filtered	limma-trend	6	5.5	5.5	5	3
1	Filtered	LRT linear	2	8	2	1	2
1	Filtered	LRT multiple	3	7	3	4	6
1	Filtered	MAST	7	3	7	8	8
1	Filtered	SEURATBIMOD	8	2	8	9	9
1	Filtered	WRS	9	1	9	7	7
1	Unfiltered	ANOVA	6	5.5	5.5	4	5
1	Unfiltered	scBT	1	9	1	1	1
1	Unfiltered	KW	4	4	4	3	3
1	Unfiltered	limma-trend	5	5.5	5.5	5	4
1	Unfiltered	LRT linear	2	7	2	2	2
1	Unfiltered	LRT multiple	3	8	3	8	7
1	Unfiltered	MAST	7	3	7	6	8
1	Unfiltered	SEURATBIMOD	9	1	9	9	9
1	Unfiltered	WRS	8	2	8	7	6
2	Filtered	ANOVA	4	6	2	3	3
2	Filtered	scBT	5	5	6	7	8
2	Filtered	KW	2	8	4	4	4
2	Filtered	limma-trend	3	7	3	2	2
2	Filtered	LRT linear	6	4	1	1	1
2	Filtered	LRT multiple	1	9	5	8	5
2	Filtered	MAST	7	3	7	6	7
2	Filtered	SEURATBIMOD	9	1	9	9	9
2	Filtered	WRS	8	2	8	5	6
2	Unfiltered	ANOVA	4	6	2	2	2
2	Unfiltered	scBT	5	5	6	7	8
2	Unfiltered	KW	2	8	4	4	5
2	Unfiltered	limma-trend	3	7	3	3	3
2	Unfiltered	LRT linear	6	4	1	1	1
2	Unfiltered	LRT multiple	1	9	5	8	4
2	Unfiltered	MAST	7	3	7	5	7
2	Unfiltered	SEURATBIMOD	9	1	9	9	9
2	Unfiltered	WRS	8	2	8	6	6
3	Filtered	ANOVA	4.5	6	3	4	4
3	Filtered	scBT	2	9	6	7	8
3	Filtered	KW	4.5	7	4	2	3
3	Filtered	limma-trend	3	5	2	3	2
3	Filtered	LRT linear	6	4	1	1	1
3	Filtered	LRT multiple	1	8	5	8	5
3	Filtered	MAST	7	3	8	6	7
3	Filtered	SEURATBIMOD	9	1	9	9	9
3	Filtered	WRS	8	2	7	5	6
3	Unfiltered	ANOVA	4	6	3	3	4
3	Unfiltered	scBT	2	9	6	5	8
3	Unfiltered	KW	5	7	4	2	2
3	Unfiltered	limma-trend	3	5	2	4	3
3	Unfiltered	LRT linear	6	4	1	1	1
3	Unfiltered	LRT multiple	1	8	5	8	5
3	Unfiltered	MAST	7	3	8	6	7
3	Unfiltered	SEURATBIMOD	9	1	9	9	9
3	Unfiltered	WRS	8	2	7	7	6
4	Filtered	ANOVA	4.5	7	2.5	4	4
4	Filtered	scBT	1	9	6	5	6
4	Filtered	KW	6	5	4	2	2
4	Filtered	limma-trend	4.5	6	2.5	3	3
4	Filtered	LRT linear	2	4	1	1	1
4	Filtered	LRT multiple	3	8	5	6	5
4	Filtered	MAST	7	3	7	8	8
4	Filtered	SEURATBIMOD	9	2	9	9	9
4	Filtered	WRS	8	1	8	7	7
4	Unfiltered	ANOVA	4.5	5.5	3	4	4
4	Unfiltered	scBT	1	9	6	2	6
4	Unfiltered	KW	6	7	4	3	2
4	Unfiltered	limma-trend	4.5	5.5	2	5	3
4	Unfiltered	LRT linear	3	4	1	1	1
4	Unfiltered	LRT multiple	2	8	5	8	5
4	Unfiltered	MAST	7	3	7	7	8
4	Unfiltered	SEURATBIMOD	9	1	9	9	9
4	Unfiltered	WRS	8	2	8	6	7
5	Filtered	ANOVA	4.5	6.5	5	5	5
5	Filtered	scBT	1	9	2	2	2
5	Filtered	KW	6	4	6	3	3
5	Filtered	limma-trend	4.5	6.5	4	4	4
5	Filtered	LRT linear	2	5	1	1	1
5	Filtered	LRT multiple	3	8	3	6	6
5	Filtered	MAST	7	3	7	8	8
5	Filtered	SEURATBIMOD	9	2	9	9	9
5	Filtered	WRS	8	1	8	7	7
5	Unfiltered	ANOVA	4	5.5	5	4	5
5	Unfiltered	scBT	1	9	2	1	2
5	Unfiltered	KW	6	4	6	3	3
5	Unfiltered	limma-trend	5	5.5	4	5	4
5	Unfiltered	LRT linear	2	7	1	2	1
5	Unfiltered	LRT multiple	3	8	3	8	6
5	Unfiltered	MAST	7	3	7	7	8
5	Unfiltered	SEURATBIMOD	9	1	9	9	9
5	Unfiltered	WRS	8	2	8	6	7
6	Filtered	ANOVA	6	5.5	6	5	4
6	Filtered	scBT	1	9	1	1	1
6	Filtered	KW	4	4	4	3	5
6	Filtered	limma-trend	5	5.5	5	4	3
6	Filtered	LRT linear	2	8	2	2	2
6	Filtered	LRT multiple	3	7	3	6	6
6	Filtered	MAST	7	3	7	8	8
6	Filtered	SEURATBIMOD	8	2	9	9	9
6	Filtered	WRS	9	1	8	7	7
6	Unfiltered	ANOVA	6	5.5	6	4	5
6	Unfiltered	scBT	1	9	1	1	1
6	Unfiltered	KW	4	4	4	3	3
6	Unfiltered	limma-trend	5	5.5	5	5	4
6	Unfiltered	LRT linear	2	8	2	2	2
6	Unfiltered	LRT multiple	3	7	3	8	6
6	Unfiltered	MAST	7	3	7	7	8
6	Unfiltered	SEURATBIMOD	9	1	9	9	9
6	Unfiltered	WRS	8	2	8	6	7
7	Filtered	ANOVA	5	5.5	5	8	7
7	Filtered	scBT	1	9	1	1	1
7	Filtered	KW	4	4	4	4	8
7	Filtered	limma-trend	6	5.5	6	7	6
7	Filtered	LRT linear	2	8	2	2	2
7	Filtered	LRT multiple	3	7	3	6	9
7	Filtered	MAST	7	3	7	5	4
7	Filtered	SEURATBIMOD	8	2	8	9	5
7	Filtered	WRS	9	1	9	3	3
7	Unfiltered	ANOVA	4.5	5.5	5.5	6	7
7	Unfiltered	scBT	1	9	1	1	1
7	Unfiltered	KW	6	4	4	3	8
7	Unfiltered	limma-trend	4.5	5.5	5.5	7	6
7	Unfiltered	LRT linear	2	8	2	2	2
7	Unfiltered	LRT multiple	3	7	3	9	9
7	Unfiltered	MAST	7	3	7	4	4
7	Unfiltered	SEURATBIMOD	9	2	8	8	5
7	Unfiltered	WRS	8	1	9	5	3
8	Filtered	ANOVA	4.5	5.5	5.5	9	8
8	Filtered	scBT	1	9	1	2	2
8	Filtered	KW	6	4	4	4	6
8	Filtered	limma-trend	4.5	5.5	5.5	8	7
8	Filtered	LRT linear	2	8	2	1	1
8	Filtered	LRT multiple	3	7	3	7	9
8	Filtered	MAST	7	2	7	5	4
8	Filtered	SEURATBIMOD	8	3	8	6	5
8	Filtered	WRS	9	1	9	3	3
8	Unfiltered	ANOVA	4.5	5.5	5.5	8	7
8	Unfiltered	scBT	1	9	1	1	2
8	Unfiltered	KW	6	4	4	3	6
8	Unfiltered	limma-trend	4.5	5.5	5.5	9	8
8	Unfiltered	LRT linear	2	8	2	2	1
8	Unfiltered	LRT multiple	3	7	3	7	9
8	Unfiltered	MAST	7	3	7	4	5
8	Unfiltered	SEURATBIMOD	9	2	9	6	4
8	Unfiltered	WRS	8	1	8	5	3
10	Filtered	ANOVA	6	5.5	5	6	4
10	Filtered	scBT	1	9	1	2	1
10	Filtered	KW	4	4	4	4	6
10	Filtered	limma-trend	5	5.5	6	5	3
10	Filtered	LRT linear	2	8	2	1	2
10	Filtered	LRT multiple	3	7	3	3	5
10	Filtered	MAST	7	3	7	8	7
10	Filtered	SEURATBIMOD	8	2	8	9	9
10	Filtered	WRS	9	1	9	7	8
10	Unfiltered	ANOVA	6	5.5	5	4	4
10	Unfiltered	scBT	1	9	1	1	1
10	Unfiltered	KW	4	4	4	3	5
10	Unfiltered	limma-trend	5	5.5	6	5	3
10	Unfiltered	LRT linear	2	8	2	2	2
10	Unfiltered	LRT multiple	3	7	3	8	6
10	Unfiltered	MAST	7	3	7	6	7
10	Unfiltered	SEURATBIMOD	9	1	9	9	9
10	Unfiltered	WRS	8	2	8	7	8
11	Filtered	ANOVA	4.5	5.5	5	5	4
11	Filtered	scBT	1	9	1	1	1
11	Filtered	KW	6	4	4	3	5
11	Filtered	limma-trend	4.5	5.5	6	4	3
11	Filtered	LRT linear	2	8	2	2	2
11	Filtered	LRT multiple	3	7	3	6	6
11	Filtered	MAST	7	3	7	8	8
11	Filtered	SEURATBIMOD	8	2	9	9	9
11	Filtered	WRS	9	1	8	7	7
11	Unfiltered	ANOVA	4.5	6	5.5	4	5
11	Unfiltered	scBT	1	9	1	1	1
11	Unfiltered	KW	6	4	4	3	3
11	Unfiltered	limma-trend	4.5	5	5.5	5	4
11	Unfiltered	LRT linear	2	7	2	2	2
11	Unfiltered	LRT multiple	3	8	3	8	8
11	Unfiltered	MAST	7	3	7	7	7
11	Unfiltered	SEURATBIMOD	9	1	9	9	9
11	Unfiltered	WRS	8	2	8	6	6
12	Filtered	ANOVA	5	5.5	5	7	5
12	Filtered	scBT	1	9	1	1	1
12	Filtered	KW	4	4	4	3	3
12	Filtered	limma-trend	6	5.5	6	6	4
12	Filtered	LRT linear	2	8	2	2	2
12	Filtered	LRT multiple	3	7	3	5	6
12	Filtered	MAST	7	3	7	8	7
12	Filtered	SEURATBIMOD	8	2	9	9	9
12	Filtered	WRS	9	1	8	4	8
12	Unfiltered	ANOVA	5	5.5	5	6	5
12	Unfiltered	scBT	1	9	1	1	1
12	Unfiltered	KW	4	4	4	3	3
12	Unfiltered	limma-trend	6	5.5	6	5	4
12	Unfiltered	LRT linear	2	7	2	2	2
12	Unfiltered	LRT multiple	3	8	3	8	6
12	Unfiltered	MAST	7	3	7	7	8
12	Unfiltered	SEURATBIMOD	9	1	9	9	9
12	Unfiltered	WRS	8	2	8	4	7
13	Filtered	ANOVA	4.5	5.5	5	6	5
13	Filtered	scBT	1	9	1	1	1
13	Filtered	KW	6	4	4	3	3
13	Filtered	limma-trend	4.5	5.5	6	5	4
13	Filtered	LRT linear	2	8	2	2	2
13	Filtered	LRT multiple	3	7	3	4	6
13	Filtered	MAST	7	3	7	8	8
13	Filtered	SEURATBIMOD	8	2	9	9	9
13	Filtered	WRS	9	1	8	7	7
13	Unfiltered	ANOVA	4	6	5	4	5
13	Unfiltered	scBT	1	9	1	1	1
13	Unfiltered	KW	6	4	4	3	3
13	Unfiltered	limma-trend	5	5	6	5	4
13	Unfiltered	LRT linear	2	7	2	2	2
13	Unfiltered	LRT multiple	3	8	3	8	6
13	Unfiltered	MAST	7	3	7	6	8
13	Unfiltered	SEURATBIMOD	9	1	9	9	9
13	Unfiltered	WRS	8	2	8	7	7
14	Filtered	ANOVA	4.5	5.5	5	6	6
14	Filtered	scBT	1	9	1	1	1
14	Filtered	KW	6	4	6	4	3
14	Filtered	limma-trend	4.5	5.5	4	5	5
14	Filtered	LRT linear	2	8	2	2	2
14	Filtered	LRT multiple	3	7	3	3	4
14	Filtered	MAST	7	3	7	8	8
14	Filtered	SEURATBIMOD	8	2	8	9	9
14	Filtered	WRS	9	1	9	7	7
14	Unfiltered	ANOVA	4.5	6	6	4	6
14	Unfiltered	scBT	1	9	1	1	1
14	Unfiltered	KW	6	4	4	3	3
14	Unfiltered	limma-trend	4.5	5	5	5	7
14	Unfiltered	LRT linear	2	7	2	2	2
14	Unfiltered	LRT multiple	3	8	3	8	9
14	Unfiltered	MAST	7	3	7	6	4
14	Unfiltered	SEURATBIMOD	9	1	8	9	8
14	Unfiltered	WRS	8	2	9	7	5
15	Filtered	ANOVA	4.5	5.5	5.5	5	4
15	Filtered	scBT	1	9	1	1	1
15	Filtered	KW	6	4	4	3	5
15	Filtered	limma-trend	4.5	5.5	5.5	4	3
15	Filtered	LRT linear	2	8	2	2	2
15	Filtered	LRT multiple	3	7	3	6	6
15	Filtered	MAST	7	3	7	8	8
15	Filtered	SEURATBIMOD	8	2	9	9	9
15	Filtered	WRS	9	1	8	7	7
15	Unfiltered	ANOVA	4.5	5.5	5.5	4	5
15	Unfiltered	scBT	1	9	1	1	1
15	Unfiltered	KW	6	4	4	3	3
15	Unfiltered	limma-trend	4.5	5.5	5.5	5	4
15	Unfiltered	LRT linear	2	8	2	2	2
15	Unfiltered	LRT multiple	3	7	3	8	6
15	Unfiltered	MAST	7	3	7	7	8
15	Unfiltered	SEURATBIMOD	9	2	9	9	9
15	Unfiltered	WRS	8	1	8	6	7
16	Filtered	ANOVA	4	5.5	5	5	4
16	Filtered	scBT	1	9	1	1	1
16	Filtered	KW	6	4	4	2	5
16	Filtered	limma-trend	5	5.5	6	4	3
16	Filtered	LRT linear	2	8	2	3	2
16	Filtered	LRT multiple	3	7	3	6	6
16	Filtered	MAST	7	3	7	8	8
16	Filtered	SEURATBIMOD	8	2	8	9	9
16	Filtered	WRS	9	1	9	7	7
16	Unfiltered	ANOVA	4	5.5	6	4	5
16	Unfiltered	scBT	1	9	1	1	1
16	Unfiltered	KW	6	4	4	3	3
16	Unfiltered	limma-trend	5	5.5	5	5	4
16	Unfiltered	LRT linear	2	8	2	2	2
16	Unfiltered	LRT multiple	3	7	3	8	6
16	Unfiltered	MAST	7	3	7	6	8
16	Unfiltered	SEURATBIMOD	9	1	9	9	9
16	Unfiltered	WRS	8	2	8	7	7
17	Filtered	ANOVA	5.5	5.5	5.5	5	4
17	Filtered	scBT	1	9	1	1	1
17	Filtered	KW	4	4	4	3	5
17	Filtered	limma-trend	5.5	5.5	5.5	4	3
17	Filtered	LRT linear	2	8	2	2	2
17	Filtered	LRT multiple	3	7	3	6	6
17	Filtered	MAST	7	3	7	8	8
17	Filtered	SEURATBIMOD	8	2	9	9	9
17	Filtered	WRS	9	1	8	7	7
17	Unfiltered	ANOVA	5.5	5.5	5.5	4	4
17	Unfiltered	scBT	1	9	1	1	1
17	Unfiltered	KW	4	4	4	3	5
17	Unfiltered	limma-trend	5.5	5.5	5.5	5	3
17	Unfiltered	LRT linear	2	7	2	2	2
17	Unfiltered	LRT multiple	3	8	3	7	6
17	Unfiltered	MAST	7	3	7	8	8
17	Unfiltered	SEURATBIMOD	9	2	9	9	9
17	Unfiltered	WRS	8	1	8	6	7
18	Filtered	ANOVA	4.5	5.5	5	5	4
18	Filtered	scBT	1	9	1	1	1
18	Filtered	KW	6	4	4	3	5
18	Filtered	limma-trend	4.5	5.5	6	4	3
18	Filtered	LRT linear	2	8	2	2	2
18	Filtered	LRT multiple	3	7	3	6	6
18	Filtered	MAST	7	3	7	8	8
18	Filtered	SEURATBIMOD	8	2	8	9	9
18	Filtered	WRS	9	1	9	7	7
18	Unfiltered	ANOVA	4.5	5.5	5	4	5
18	Unfiltered	scBT	1	9	1	1	1
18	Unfiltered	KW	6	4	4	3	3
18	Unfiltered	limma-trend	4.5	5.5	6	5	4
18	Unfiltered	LRT linear	2	8	2	2	2
18	Unfiltered	LRT multiple	3	7	3	8	6
18	Unfiltered	MAST	7	3	7	6	7
18	Unfiltered	SEURATBIMOD	9	2	9	9	9
18	Unfiltered	WRS	8	1	8	7	8
19	Filtered	ANOVA	6	5.5	6	6	5
19	Filtered	scBT	1	9	2	1	2
19	Filtered	KW	4	4	4	3	3
19	Filtered	limma-trend	5	5.5	5	5	4
19	Filtered	LRT linear	2	8	1	2	1
19	Filtered	LRT multiple	3	7	3	4	6
19	Filtered	MAST	7	3	7	8	8
19	Filtered	SEURATBIMOD	8	2	8	9	9
19	Filtered	WRS	9	1	9	7	7
19	Unfiltered	ANOVA	6	5.5	5	4	6
19	Unfiltered	scBT	1	9	2	1	2
19	Unfiltered	KW	4	4	4	3	3
19	Unfiltered	limma-trend	5	5.5	6	5	5
19	Unfiltered	LRT linear	2	7	1	2	1
19	Unfiltered	LRT multiple	3	8	3	8	4
19	Unfiltered	MAST	7	3	7	6	8
19	Unfiltered	SEURATBIMOD	9	1	9	9	9
19	Unfiltered	WRS	8	2	8	7	7
20	Filtered	ANOVA	6	5.5	6	5	5
20	Filtered	scBT	1	9	1	2	1
20	Filtered	KW	4	4	4	3	6
20	Filtered	limma-trend	5	5.5	5	4	4
20	Filtered	LRT linear	2	8	2	1	2
20	Filtered	LRT multiple	3	7	3	6	3
20	Filtered	MAST	7	3	7	8	8
20	Filtered	SEURATBIMOD	8	2	9	9	9
20	Filtered	WRS	9	1	8	7	7
20	Unfiltered	ANOVA	6	5.5	6	4	5
20	Unfiltered	scBT	1	9	1	1	1
20	Unfiltered	KW	4	4	4	3	3
20	Unfiltered	limma-trend	5	5.5	5	5	4
20	Unfiltered	LRT linear	2	7	2	2	2
20	Unfiltered	LRT multiple	3	8	3	9	6
20	Unfiltered	MAST	7	3	7	6	8
20	Unfiltered	SEURATBIMOD	9	1	9	8	9
20	Unfiltered	WRS	8	2	8	7	7
21	Filtered	ANOVA	4	5.5	5.5	6	5
21	Filtered	scBT	1	9	1	2	1
21	Filtered	KW	6	4	4	3	8
21	Filtered	limma-trend	5	5.5	5.5	5	4
21	Filtered	LRT linear	2	8	2	1	2
21	Filtered	LRT multiple	3	7	3	4	3
21	Filtered	MAST	7	3	7	8	7
21	Filtered	SEURATBIMOD	8	2	9	9	9
21	Filtered	WRS	9	1	8	7	6
21	Unfiltered	ANOVA	5	5.5	6	5	4
21	Unfiltered	scBT	1	9	1	1	1
21	Unfiltered	KW	4	4	4	3	8
21	Unfiltered	limma-trend	6	5.5	5	4	3
21	Unfiltered	LRT linear	2	8	2	2	2
21	Unfiltered	LRT multiple	3	7	3	9	5
21	Unfiltered	MAST	7	3	7	6	7
21	Unfiltered	SEURATBIMOD	9	2	9	8	9
21	Unfiltered	WRS	8	1	8	7	6
22	Filtered	ANOVA	6	5.5	5.5	7	9
22	Filtered	scBT	1	9	1	2	1
22	Filtered	KW	4	4	4	3	6
22	Filtered	limma-trend	5	5.5	5.5	6	8
22	Filtered	LRT linear	2	8	2	1	2
22	Filtered	LRT multiple	3	7	3	4	5
22	Filtered	MAST	7	3	7	8	4
22	Filtered	SEURATBIMOD	8	2	9	9	7
22	Filtered	WRS	9	1	8	5	3
22	Unfiltered	ANOVA	6	5.5	5	4	9
22	Unfiltered	scBT	1	9	1	1	1
22	Unfiltered	KW	4	4	4	3	6
22	Unfiltered	limma-trend	5	5.5	6	5	8
22	Unfiltered	LRT linear	2	8	2	2	2
22	Unfiltered	LRT multiple	3	7	3	9	3
22	Unfiltered	MAST	7	3	8	7	5
22	Unfiltered	SEURATBIMOD	9	1	9	8	7
22	Unfiltered	WRS	8	2	7	6	4
23	Filtered	ANOVA	4.5	5.5	5.5	6	5
23	Filtered	scBT	1	9	2	1	1
23	Filtered	KW	6	4	4	3	3
23	Filtered	limma-trend	4.5	5.5	5.5	5	4
23	Filtered	LRT linear	2	7	1	2	2
23	Filtered	LRT multiple	3	8	3	4	6
23	Filtered	MAST	7	3	7	8	8
23	Filtered	SEURATBIMOD	8	2	9	9	9
23	Filtered	WRS	9	1	8	7	7
23	Unfiltered	ANOVA	4	5.5	6	4	5
23	Unfiltered	scBT	1	9	1	1	1
23	Unfiltered	KW	6	4	4	3	3
23	Unfiltered	limma-trend	5	5.5	5	5	4
23	Unfiltered	LRT linear	2	7	2	2	2
23	Unfiltered	LRT multiple	3	8	3	8	6
23	Unfiltered	MAST	7	3	7	7	8
23	Unfiltered	SEURATBIMOD	9	1	9	9	9
23	Unfiltered	WRS	8	2	8	6	7
24	Filtered	ANOVA	5.5	5.5	5.5	6	4
24	Filtered	scBT	1	9	1	1	1
24	Filtered	KW	4	4	4	3	5
24	Filtered	limma-trend	5.5	5.5	5.5	5	3
24	Filtered	LRT linear	2	7	2	2	2
24	Filtered	LRT multiple	3	8	3	4	7
24	Filtered	MAST	7	2	7	8	8
24	Filtered	SEURATBIMOD	8	3	9	9	9
24	Filtered	WRS	9	1	8	7	6
24	Unfiltered	ANOVA	5.5	5.5	5.5	4	5
24	Unfiltered	scBT	1	9	1	1	1
24	Unfiltered	KW	4	4	4	3	3
24	Unfiltered	limma-trend	5.5	5.5	5.5	5	4
24	Unfiltered	LRT linear	2	7	2	2	2
24	Unfiltered	LRT multiple	3	8	3	8	6
24	Unfiltered	MAST	7	3	7	6	7
24	Unfiltered	SEURATBIMOD	9	1	9	9	9
24	Unfiltered	WRS	8	2	8	7	8
25	Filtered	ANOVA	5	5.5	6	6	4
25	Filtered	scBT	1	9	1	1	1
25	Filtered	KW	6	4	4	3	5
25	Filtered	limma-trend	4	5.5	5	5	3
25	Filtered	LRT linear	2	8	2	2	2
25	Filtered	LRT multiple	3	7	3	4	6
25	Filtered	MAST	7	3	7	8	8
25	Filtered	SEURATBIMOD	8	2	8	9	9
25	Filtered	WRS	9	1	9	7	7
25	Unfiltered	ANOVA	6	5.5	6	4	5
25	Unfiltered	scBT	1	9	1	1	1
25	Unfiltered	KW	4	4	4	3	3
25	Unfiltered	limma-trend	5	5.5	5	5	4
25	Unfiltered	LRT linear	2	7	2	2	2
25	Unfiltered	LRT multiple	3	8	3	8	6
25	Unfiltered	MAST	7	3	7	7	8
25	Unfiltered	SEURATBIMOD	9	1	9	9	9
25	Unfiltered	WRS	8	2	8	6	7
26	Filtered	ANOVA	6	5.5	6	5	4
26	Filtered	scBT	1	9	1	1	1
26	Filtered	KW	5	4	4	3	5
26	Filtered	limma-trend	4	5.5	5	4	3
26	Filtered	LRT linear	2	8	2	2	2
26	Filtered	LRT multiple	3	7	3	6	8
26	Filtered	MAST	7	3	7	8	7
26	Filtered	SEURATBIMOD	8	2	9	9	9
26	Filtered	WRS	9	1	8	7	6
26	Unfiltered	ANOVA	6	5.5	6	4	4
26	Unfiltered	scBT	1	9	1	1	1
26	Unfiltered	KW	4	4	4	3	5
26	Unfiltered	limma-trend	5	5.5	5	5	3
26	Unfiltered	LRT linear	2	8	2	2	2
26	Unfiltered	LRT multiple	3	7	3	8	9
26	Unfiltered	MAST	7	3	7	6	7
26	Unfiltered	SEURATBIMOD	9	1	9	9	8
26	Unfiltered	WRS	8	2	8	7	6
27	Filtered	ANOVA	4.5	5.5	5.5	6	8
27	Filtered	scBT	1	9	1	1	1
27	Filtered	KW	6	4	4	3	3
27	Filtered	limma-trend	4.5	5.5	5.5	5	7
27	Filtered	LRT linear	2	8	2	2	2
27	Filtered	LRT multiple	3	7	3	4	9
27	Filtered	MAST	7	3	7	8	6
27	Filtered	SEURATBIMOD	8	2	8	9	5
27	Filtered	WRS	9	1	9	7	4
27	Unfiltered	ANOVA	4.5	5.5	5.5	4	9
27	Unfiltered	scBT	1	9	1	1	1
27	Unfiltered	KW	6	4	4	3	4
27	Unfiltered	limma-trend	4.5	5.5	5.5	5	8
27	Unfiltered	LRT linear	2	7	2	2	2
27	Unfiltered	LRT multiple	3	8	3	8	7
27	Unfiltered	MAST	7	3	7	6	5
27	Unfiltered	SEURATBIMOD	9	1	9	9	6
27	Unfiltered	WRS	8	2	8	7	3
28	Filtered	ANOVA	5.5	4.5	5.5	9	9
28	Filtered	scBT	1	9	1	1	1
28	Filtered	KW	4	6	4	4	6
28	Filtered	limma-trend	5.5	4.5	5.5	8	8
28	Filtered	LRT linear	2	8	2	7	5
28	Filtered	LRT multiple	3	7	3	5	7
28	Filtered	MAST	7	3	7	3	4
28	Filtered	SEURATBIMOD	8	2	8	6	3
28	Filtered	WRS	9	1	9	2	2
28	Unfiltered	ANOVA	6	5.5	5	5	9
28	Unfiltered	scBT	1	9	1	1	1
28	Unfiltered	KW	4	4	4	3	6
28	Unfiltered	limma-trend	5	5.5	6	6	8
28	Unfiltered	LRT linear	2	7	2	2	5
28	Unfiltered	LRT multiple	3	8	3	9	7
28	Unfiltered	MAST	7	3	7	4	3
28	Unfiltered	SEURATBIMOD	9	1	9	8	4
28	Unfiltered	WRS	8	2	8	7	2
29	Filtered	ANOVA	5.5	4.5	5.5	4	4
29	Filtered	scBT	1	9	2	2	2
29	Filtered	KW	4	6	4	5	5
29	Filtered	limma-trend	5.5	4.5	5.5	3	3
29	Filtered	LRT linear	2	8	1	1	1
29	Filtered	LRT multiple	3	7	3	6	6
29	Filtered	MAST	7	3	7	8	7
29	Filtered	SEURATBIMOD	8	2	9	9	9
29	Filtered	WRS	9	1	8	7	8
29	Unfiltered	ANOVA	5.5	4.5	5.5	5	4
29	Unfiltered	scBT	1	9	2	2	2
29	Unfiltered	KW	4	6	4	3	5
29	Unfiltered	limma-trend	5.5	4.5	5.5	4	3
29	Unfiltered	LRT linear	2	8	1	1	1
29	Unfiltered	LRT multiple	3	7	3	6	6
29	Unfiltered	MAST	7	3	7	8	7
29	Unfiltered	SEURATBIMOD	9	1	8	9	9
29	Unfiltered	WRS	8	2	9	7	8
30	Filtered	ANOVA	5	4.5	4.5	5	4
30	Filtered	scBT	1	9	2	2	2
30	Filtered	KW	4	6	6	3	5
30	Filtered	limma-trend	6	4.5	4.5	4	3
30	Filtered	LRT linear	2	8	1	1	1
30	Filtered	LRT multiple	3	7	3	6	6
30	Filtered	MAST	7	3	7	8	7
30	Filtered	SEURATBIMOD	8	2	8	9	9
30	Filtered	WRS	9	1	9	7	8
30	Unfiltered	ANOVA	5	4.5	4.5	4	4
30	Unfiltered	scBT	1	9	2	1	2
30	Unfiltered	KW	4	6	6	3	5
30	Unfiltered	limma-trend	6	4.5	4.5	5	3
30	Unfiltered	LRT linear	2	8	1	2	1
30	Unfiltered	LRT multiple	3	7	3	6	6
30	Unfiltered	MAST	7	3	7	7	7
30	Unfiltered	SEURATBIMOD	9	1	8	9	9
30	Unfiltered	WRS	8	2	9	8	8
31	Filtered	ANOVA	5	5.5	5.5	7	9
31	Filtered	scBT	1	9	1	1	1
31	Filtered	KW	4	4	4	3	5
31	Filtered	limma-trend	6	5.5	5.5	6	8
31	Filtered	LRT linear	2	8	2	2	2
31	Filtered	LRT multiple	3	7	3	5	7
31	Filtered	MAST	7	3	7	8	4
31	Filtered	SEURATBIMOD	8	2	9	9	6
31	Filtered	WRS	9	1	8	4	3
31	Unfiltered	ANOVA	5	6.5	5.5	5	8
31	Unfiltered	scBT	1	9	1	1	1
31	Unfiltered	KW	4	4	4	3	4
31	Unfiltered	limma-trend	6	6.5	5.5	6	7
31	Unfiltered	LRT linear	2	5	2	2	2
31	Unfiltered	LRT multiple	3	8	3	8	9
31	Unfiltered	MAST	7	3	7	4	3
31	Unfiltered	SEURATBIMOD	9	2	9	9	6
31	Unfiltered	WRS	8	1	8	7	5
32	Filtered	ANOVA	4	5.5	5	8	8
32	Filtered	scBT	1	9	1	1	1
32	Filtered	KW	6	4	4	4	6
32	Filtered	limma-trend	5	5.5	6	7	7
32	Filtered	LRT linear	2	8	2	2	3
32	Filtered	LRT multiple	3	7	3	6	9
32	Filtered	MAST	7	2.5	7	5	5
32	Filtered	SEURATBIMOD	8	2.5	8	9	4
32	Filtered	WRS	9	1	9	3	2
32	Unfiltered	ANOVA	4	6.5	5	5	8
32	Unfiltered	scBT	1	9	1	1	1
32	Unfiltered	KW	6	4	4	3	6
32	Unfiltered	limma-trend	5	6.5	6	6	7
32	Unfiltered	LRT linear	2	5	2	2	2
32	Unfiltered	LRT multiple	3	8	3	9	9
32	Unfiltered	MAST	7	3	7	4	3
32	Unfiltered	SEURATBIMOD	9	2	9	8	5
32	Unfiltered	WRS	8	1	8	7	4
35	Filtered	ANOVA	8.5	1.5	5.5	5	5
35	Filtered	scBT	1	6	1	1	1
35	Filtered	KW	7	3	4	3	3
35	Filtered	limma-trend	8.5	1.5	5.5	4	4
35	Filtered	LRT linear	2	5	2	2	2
35	Filtered	LRT multiple	6	4	3	6	6
35	Filtered	MAST	3	9	8	8	8
35	Filtered	SEURATBIMOD	5	8	9	9	9
35	Filtered	WRS	4	7	7	7	7
35	Unfiltered	ANOVA	8.5	2.5	6	4	5
35	Unfiltered	scBT	1	6	1	1	1
35	Unfiltered	KW	7	1	4	3	3
35	Unfiltered	limma-trend	8.5	2.5	5	5	4
35	Unfiltered	LRT linear	2	4	2	2	2
35	Unfiltered	LRT multiple	4	5	3	6	6
35	Unfiltered	MAST	3	9	7	7	7
35	Unfiltered	SEURATBIMOD	5	8	9	9	9
35	Unfiltered	WRS	6	7	8	8	8
36	Filtered	ANOVA	5.5	5.5	4.5	5	4
36	Filtered	scBT	1	9	2	2	2
36	Filtered	KW	4	4	6	3	5
36	Filtered	limma-trend	5.5	5.5	4.5	4	3
36	Filtered	LRT linear	2	8	1	1	1
36	Filtered	LRT multiple	3	7	3	6	6
36	Filtered	MAST	7	3	7	8	8
36	Filtered	SEURATBIMOD	9	2	9	9	9
36	Filtered	WRS	8	1	8	7	7
36	Unfiltered	ANOVA	4.5	5.5	4	4	4
36	Unfiltered	scBT	1	9	2	2	2
36	Unfiltered	KW	6	4	6	5	5
36	Unfiltered	limma-trend	4.5	5.5	5	3	3
36	Unfiltered	LRT linear	2	8	1	1	1
36	Unfiltered	LRT multiple	3	7	3	8	6
36	Unfiltered	MAST	7	3	7	7	8
36	Unfiltered	SEURATBIMOD	9	2	9	9	9
36	Unfiltered	WRS	8	1	8	6	7
37	Filtered	ANOVA	5.5	5.5	5.5	9	7
37	Filtered	scBT	1	9	1	1	2
37	Filtered	KW	4	4	4	5	8
37	Filtered	limma-trend	5.5	5.5	5.5	8	6
37	Filtered	LRT linear	2	8	2	2	1
37	Filtered	LRT multiple	3	7	3	7	9
37	Filtered	MAST	7	2	7	4	4
37	Filtered	SEURATBIMOD	8	3	8	6	5
37	Filtered	WRS	9	1	9	3	3
37	Unfiltered	ANOVA	5.5	5.5	6	6	7
37	Unfiltered	scBT	1	9	1	1	2
37	Unfiltered	KW	4	4	4	3	5
37	Unfiltered	limma-trend	5.5	5.5	5	7	6
37	Unfiltered	LRT linear	2	8	2	2	1
37	Unfiltered	LRT multiple	3	7	3	9	9
37	Unfiltered	MAST	7	3	7	4	4
37	Unfiltered	SEURATBIMOD	9	1	9	8	8
37	Unfiltered	WRS	8	2	8	5	3
38	Filtered	ANOVA	4.5	3.5	5.5	5	5
38	Filtered	scBT	1	9	1	1	1
38	Filtered	KW	6	1	4	3	3
38	Filtered	limma-trend	4.5	3.5	5.5	4	4
38	Filtered	LRT linear	2	6	2	2	2
38	Filtered	LRT multiple	3	7	3	6	6
38	Filtered	MAST	7	8	7	8	8
38	Filtered	SEURATBIMOD	8	5	9	9	9
38	Filtered	WRS	9	2	8	7	7
38	Unfiltered	ANOVA	6	6	6	4	5
38	Unfiltered	scBT	1	9	1	1	1
38	Unfiltered	KW	4	3	4	3	3
38	Unfiltered	limma-trend	5	7	5	5	4
38	Unfiltered	LRT linear	2	4	2	2	2
38	Unfiltered	LRT multiple	3	8	3	6	6
38	Unfiltered	MAST	7	5	7	7	8
38	Unfiltered	SEURATBIMOD	9	2	9	9	9
38	Unfiltered	WRS	8	1	8	8	7
39	Filtered	ANOVA	4.5	2	4.5	8	7
39	Filtered	scBT	2	9	2	2	5
39	Filtered	KW	6	2	6	6	8
39	Filtered	limma-trend	4.5	2	4.5	9	6
39	Filtered	LRT linear	1	8	1	1	1
39	Filtered	LRT multiple	3	6.5	3	7	9
39	Filtered	MAST	8	4.5	8	5	3
39	Filtered	SEURATBIMOD	7	6.5	7	3	4
39	Filtered	WRS	9	4.5	9	4	2
39	Unfiltered	ANOVA	4.5	5.5	3.5	7	7
39	Unfiltered	scBT	2	9	2	2	5
39	Unfiltered	KW	6	4	6	6	8
39	Unfiltered	limma-trend	4.5	5.5	3.5	8	6
39	Unfiltered	LRT linear	1	8	1	1	1
39	Unfiltered	LRT multiple	3	7	5	9	9
39	Unfiltered	MAST	7	3	7	4	3
39	Unfiltered	SEURATBIMOD	9	1	9	5	4
39	Unfiltered	WRS	8	2	8	3	2
40	Filtered	ANOVA	4.5	6	5.5	7	8
40	Filtered	scBT	1	9	1	1	1
40	Filtered	KW	6	4	4	3	5
40	Filtered	limma-trend	4.5	5	5.5	6	6
40	Filtered	LRT linear	2	8	2	2	2
40	Filtered	LRT multiple	3	7	3	4	4
40	Filtered	MAST	7	3	7	8	7
40	Filtered	SEURATBIMOD	8	2	9	9	9
40	Filtered	WRS	9	1	8	5	3
40	Unfiltered	ANOVA	4	5.5	5	4	4
40	Unfiltered	scBT	1	9	1	1	1
40	Unfiltered	KW	6	4	4	3	5
40	Unfiltered	limma-trend	5	5.5	6	5	3
40	Unfiltered	LRT linear	2	8	2	2	2
40	Unfiltered	LRT multiple	3	7	3	8	6
40	Unfiltered	MAST	7	3	7	7	7
40	Unfiltered	SEURATBIMOD	9	1	9	9	9
40	Unfiltered	WRS	8	2	8	6	8
41	Filtered	ANOVA	5	5.5	6	9	9
41	Filtered	scBT	1	9	1	1	2
41	Filtered	KW	6	4	4	3	6
41	Filtered	limma-trend	4	5.5	5	8	8
41	Filtered	LRT linear	2	8	2	2	1
41	Filtered	LRT multiple	3	7	3	4	7
41	Filtered	MAST	7	3	7	7	4
41	Filtered	SEURATBIMOD	9	1	9	5	5
41	Filtered	WRS	8	2	8	6	3
41	Unfiltered	ANOVA	5	5	4	6	7
41	Unfiltered	scBT	1	9	1	1	1
41	Unfiltered	KW	6	4	5	4	6
41	Unfiltered	limma-trend	4	6	6	7	8
41	Unfiltered	LRT linear	2	8	2	2	2
41	Unfiltered	LRT multiple	3	7	3	9	9
41	Unfiltered	MAST	7	3	7	3	3
41	Unfiltered	SEURATBIMOD	9	1	9	8	4
41	Unfiltered	WRS	8	2	8	5	5
42	Filtered	ANOVA	4.5	5.5	5	9	9
42	Filtered	scBT	1	9	1	2	2
42	Filtered	KW	6	4	4	3	6
42	Filtered	limma-trend	4.5	5.5	6	8	8
42	Filtered	LRT linear	2	8	2	1	1
42	Filtered	LRT multiple	3	7	3	5	7
42	Filtered	MAST	7	3	7	6	5
42	Filtered	SEURATBIMOD	9	1	9	7	3
42	Filtered	WRS	8	2	8	4	4
42	Unfiltered	ANOVA	5	5.5	6	8	8
42	Unfiltered	scBT	1	9	1	1	2
42	Unfiltered	KW	6	4	4	3	6
42	Unfiltered	limma-trend	4	5.5	5	9	9
42	Unfiltered	LRT linear	2	8	2	2	1
42	Unfiltered	LRT multiple	3	7	3	7	7
42	Unfiltered	MAST	7	3	7	4	4
42	Unfiltered	SEURATBIMOD	9	1	9	6	3
42	Unfiltered	WRS	8	2	8	5	5
43	Filtered	ANOVA	4	6.5	5.5	9	9
43	Filtered	scBT	1	9	1	2	5
43	Filtered	KW	6	4	4	7	6
43	Filtered	limma-trend	5	6.5	5.5	8	8
43	Filtered	LRT linear	2	8	2	1	1
43	Filtered	LRT multiple	3	5	3	6	7
43	Filtered	MAST	7	3	7	4	4
43	Filtered	SEURATBIMOD	9	1	9	3	2
43	Filtered	WRS	8	2	8	5	3
43	Unfiltered	ANOVA	4	6.5	5	8	9
43	Unfiltered	scBT	1	9	1	2	2
43	Unfiltered	KW	6	4	4	6	6
43	Unfiltered	limma-trend	5	6.5	6	9	8
43	Unfiltered	LRT linear	2	8	2	1	1
43	Unfiltered	LRT multiple	3	5	3	7	7
43	Unfiltered	MAST	7	3	7	4	4
43	Unfiltered	SEURATBIMOD	9	1	9	3	3
43	Unfiltered	WRS	8	2	8	5	5
44	Filtered	ANOVA	4.5	6.5	5	9	9
44	Filtered	scBT	1	9	1	2	6
44	Filtered	KW	6	4	4	6	5
44	Filtered	limma-trend	4.5	6.5	6	8	8
44	Filtered	LRT linear	2	8	2	1	1
44	Filtered	LRT multiple	3	5	3	7	7
44	Filtered	MAST	7	3	7	5	4
44	Filtered	SEURATBIMOD	9	1	9	3	2
44	Filtered	WRS	8	2	8	4	3
44	Unfiltered	ANOVA	5	5	5.5	8	8
44	Unfiltered	scBT	1	9	1	2	6
44	Unfiltered	KW	6	4	4	6	5
44	Unfiltered	limma-trend	4	6	5.5	9	9
44	Unfiltered	LRT linear	2	8	2	1	1
44	Unfiltered	LRT multiple	3	7	3	7	7
44	Unfiltered	MAST	7	3	7	4	4
44	Unfiltered	SEURATBIMOD	9	1	9	3	2
44	Unfiltered	WRS	8	2	8	5	3
